# Supplementary material for: Inheritance of brewing-relevant phenotypes in constructed Saccharomyces cerevisiae × Saccharomyces eubayanus hybrids
Source: Microb Cell Fact. 2017 Apr 21;16:66. doi: 10.1186/s12934-017-0679-8 (PMC5399851; doi:10.1186/s12934-017-0679-8)
Supplement: Supplementary file 2 — Additional file 2. The masses (m/z), retention times (s), and identifications of 60 lipid subspecies in the 8 brewing strains at the 4 different growth conditions. The values represent relative amounts (%) of the 60 identified compounds out of the total 488 obtained in lipidomics analyses. The identified lipid species constitute an average of 43.5% of the total amount of lipids. [file 12934_2017_679_MOESM2_ESM.xls]

## Sheet: Sheet1
Additional file 2. The masses (m/z), retention times (s), and identifications of 60 lipid subspecies in the 8 brewing strains at the 4 different growth conditions. The values represent relative amounts (%) of the 60 identified compounds out of the total 488 obtained in lipidomics analyses. The identified lipid species constitute an average of 43.5% of the total amount of lipids.
ESI mode	m/z	Retention time (s)	Name	Temperature 10 °C, 0% supplemented ethanol								Temperature 20 °C, 0% supplemented ethanol								Temperature 10 °C, 8% supplemented ethanol							Temperature 20 °C, 8% supplemented ethanol
				P1	P2	P3	H1	H2	H3	T1	T2	P1	P2	P3	H1	H2	H3	T1	T2	P1	P2	P3	H1	H2	H3	T1	P1	P2	P3	H1	H2	H3	T1	T2
Negative	536.505	373.353	Cer(d18:1/16:0)	0.000851	0.00501	0.00257	0.000832	0.000832	0.00263	0.000741	0.00537	0.00562	0.00537	0.00676083	0.00186	0.00437	0.00537032	0.00660693	0.00129	0.0114815	0.0234423	0.00708	0.011749	0.0138038	0.0151356	0.00707946	0.00467735	0.0112202	0.0223872	0.0074131	0.0251189	0.0245471	0.0213796	0.01
Negative	610.542	386.748	Cer(d18:1/18:0)	0.0794328	0.147911	0.102329	0.11749	0.131826	0.11749	0.109648	0.0912011	0.323594	0.154882	0.20893	0.194985	0.165959	0.154882	0.11749	0.162181	0.128825	0.134896	0.0891251	0.0616595	0.0794328	0.0812831	0.0758578	0.186209	0.144544	0.144544	0.0954993	0.131826	0.112202	0.120226	0.047863
Positive	589.481	388.84	DG(32:1)	0.00282	0.00257	0.0049	0.00479	0.00692	0.00447	0.00501	0.00513	0.00468	0.00447	0.00513	0.00398	0.00871	0.00468	0.00339	0.00676	0.000646	0.00324	0.00832	0.00437	0.00363	0.00112	0.00178	0.000759	0.000372	0.00182	0.00166	0.00129	0.000537	0.000794	0.00126
Positive	617.513	413.127	DG(34:1)	0.0147911	0.01	0.00724	0.0144544	0.0213796	0.0169824	0.0213796	0.0120226	0.00646	0.0114815	0.00759	0.00813	0.0213796	0.00912	0.00977	0.0120226	0.00331	0.00933	0.0165959	0.0151356	0.0147911	0.00537	0.00871	0.00295	0.00155	0.00427	0.00513	0.0049	0.00257	0.00407	0.00617
Positive	643.53	411.843	DG(36:2)	0.018197	0.00955	0.00363	0.00676	0.00457	0.0109648	0.0120226	0.00417	0.00224	0.00347	0.00129	0.00151	0.00132	0.00141	0.00257	0.00275	0.00513	0.00708	0.0123027	0.0165959	0.0141254	0.0105	0.01	0.00407	0.00447	0.00363	0.00537	0.00708	0.00324	0.00724	0.00977
Positive	496.339	176.602	LysoPC(16:0)	0.00977	0.0263027	0.0281838	0.042658	0.0354813	0.0229087	0.0281838	0.0331131	0.177828	0.0512861	0.107152	0.060256	0.0501187	0.0389045	0.0239883	0.0549541	0.0223872	0.0269153	0.0194984	0.0190546	0.0199526	0.0147911	0.0165959	0.030903	0.0223872	0.0380189	0.0363078	0.0213796	0.0275423	0.0213796	0.0147911
Positive	494.323	158.114	LysoPC(16:1)	0.223872	0.331131	0.354813	0.331131	0.234423	0.245471	0.245471	0.323594	0.263027	0.251189	0.467735	0.177828	0.165959	0.0588844	0.0977237	0.234423	0.323594	0.120226	0.18197	0.245471	0.186209	0.177828	0.190546	0.17378	0.1	0.489779	0.323594	0.128825	0.0831764	0.0891251	0.0467735
Positive	568.363	189.466	LysoPC(18:0)	0.218776	0.436516	0.263027	0.275423	0.301995	0.316228	0.275423	0.251189	0.794328	0.346737	0.467735	0.398107	0.398107	0.354813	0.323594	0.338844	0.354813	0.457088	0.234423	0.169824	0.18197	0.20893	0.199526	0.416869	0.363078	0.354813	0.25704	0.371535	0.331131	0.323594	0.120226
Positive	522.353	175.551	LysoPC(18:1)	0.501187	0.645654	0.17378	0.269153	0.295121	0.537032	0.323594	0.229087	0.60256	0.354813	0.467735	0.275423	0.245471	0.154882	0.17378	0.281838	0.501187	0.162181	0.0933254	0.17378	0.11749	0.245471	0.128825	0.47863	0.354813	0.169824	0.204174	0.199526	0.281838	0.151356	0.0676083
Positive	647.461	415.106	PA(32:1)	0.107152	0.165959	0.131826	0.147911	0.186209	0.190546	0.151356	0.125892	0.295121	0.186209	0.229087	0.20893	0.186209	0.239883	0.141254	0.204174	0.128825	0.144544	0.0758578	0.0776247	0.0851138	0.0891251	0.0870964	0.177828	0.120226	0.141254	0.0912011	0.141254	0.138038	0.144544	0.0588844
Positive	645.545	435.633	PA(32:2)	0.0239883	0.0234423	0.0049	0.0107152	0.0114815	0.0251189	0.0204174	0.0112202	0.00871	0.0162181	0.00398	0.00871	0.0144544	0.00794	0.0114815	0.00955	0.0134896	0.0245471	0.00851	0.0154882	0.0190546	0.0223872	0.0199526	0.0125893	0.0147911	0.00479	0.00912	0.0251189	0.0131826	0.0223872	0.0199526
Positive	704.526	309.148	PC(30:1)	0.0131826	0.0204174	0.0194984	0.0398107	0.040738	0.0323594	0.030903	0.0489779	0.125892	0.0707946	0.074131	0.0676083	0.1	0.120226	0.0501187	0.112202	0.00457	0.00339	0.0177828	0.00813	0.00759	0.00468	0.00407	0.00603	0.00162	0.0120226	0.0123027	0.00372	0.00417	0.00372	0.00468
Positive	702.51	279.897	PC(30:2)	0.0891251	0.0616595	0.0239883	0.0549541	0.0724436	0.0524807	0.0676083	0.131826	0.0457088	0.102329	0.0562341	0.0758578	0.162181	0.0933254	0.0794328	0.144544	0.00631	0.00309	0.0933254	0.0131826	0.0245471	0.00479	0.00562	0.00457	0.00148	0.0158489	0.0114815	0.00363	0.00309	0.00324	0.00437
Positive	732.558	341.063	PC(32:1)	0.0218776	0.0812831	0.25704	0.245471	0.269153	0.147911	0.144544	0.131826	0.891251	0.346737	0.691831	0.489779	0.60256	0.60256	0.245471	0.389045	0.0549541	0.186209	0.177828	0.109648	0.107152	0.057544	0.074131	0.0891251	0.025704	0.141254	0.169824	0.102329	0.0549541	0.0776247	0.0630957
Positive	730.542	310.817	PC(32:2)	2.13796	1.99526	2.5704	2.34423	2.39883	2.29087	2.29087	2.29087	1.8197	2.23872	3.23594	2.18776	3.16228	2.0893	2.13796	2.29087	2.39883	1.62181	2.0893	1.86209	1.94984	1.86209	1.86209	1.09648	0.446684	2.04174	1.90546	1.38038	0.758578	1.14815	0.954993
Positive	760.59	369.801	PC(34:1)	0.0457088	0.125892	0.134896	0.177828	0.162181	0.151356	0.165959	0.0891251	0.549541	0.263027	0.245471	0.263027	0.309029	0.436516	0.177828	0.223872	0.0724436	0.147911	0.0616595	0.1	0.104713	0.104713	0.1	0.138038	0.144544	0.0831764	0.158489	0.218776	0.18197	0.213796	0.20893
Positive	758.574	341.275	PC(34:2)	2.34423	2.5704	1.86209	1.8197	1.86209	2.81838	2.34423	1.94984	1.38038	2.04174	1.7378	1.44544	1.94984	1.69824	1.77828	1.41254	2.23872	1.38038	1.12202	1.47911	1.58489	1.8197	1.65959	1.51356	1.31826	1.14815	1.44544	1.65959	1.51356	1.7378	1.1749
Positive	788.623	395.787	PC(36:1)	0.0354813	0.060256	0.025704	0.0380189	0.0275423	0.0457088	0.0436516	0.018197	0.138038	0.0851138	0.042658	0.0549541	0.0524807	0.0794328	0.0630957	0.0436516	0.0588844	0.060256	0.00955	0.0301995	0.0331131	0.0794328	0.0501187	0.17378	0.42658	0.0275423	0.0776247	0.218776	0.354813	0.239883	0.389045
Positive	786.607	369.082	PC(36:2)	0.812831	0.616595	0.165959	0.309029	0.213796	0.588844	0.524807	0.169824	0.141254	0.281838	0.0977237	0.134896	0.141254	0.169824	0.218776	0.104713	0.630957	0.199526	0.0977237	0.40738	0.288403	0.549541	0.40738	0.501187	0.489779	0.112202	0.338844	0.416869	0.436516	0.537032	0.489779
Negative	688.495	349.547	PE(32:1)	0.186209	0.288403	0.177828	0.229087	0.229087	0.234423	0.234423	0.154882	0.60256	0.239883	0.316228	0.316228	0.309029	0.218776	0.190546	0.251189	0.199526	0.263027	0.162181	0.0870964	0.114815	0.123027	0.107152	0.275423	0.213796	0.204174	0.151356	0.190546	0.190546	0.194985	0.0724436
Negative	686.477	319.472	PE(32:2)	3.71535	1.8197	5.88844	5.12861	3.71535	1.8197	2.95121	3.71535	3.46737	2.75423	4.89779	4.89779	3.71535	4.36516	3.54813	5.62341	3.31131	1.47911	3.46737	4.36516	2.45471	3.31131	3.01995	2.29087	1	5.01187	5.37032	1.8197	1.7378	1.94984	2.88403
Negative	716.525	377.795	PE(34:1)	0.239883	0.275423	0.0977237	0.128825	0.263027	0.239883	0.20893	0.158489	0.251189	0.169824	0.18197	0.125892	0.331131	0.213796	0.162181	0.162181	0.0512861	0.134896	0.0630957	0.11749	0.204174	0.0977237	0.17378	0.0512861	0.17378	0.158489	0.112202	0.269153	0.114815	0.213796	0.190546
Negative	714.508	349.508	PE(34:2)	20.893	13.1826	16.2181	15.4882	14.7911	12.0226	13.8038	11.749	8.31764	13.1826	10.9648	15.1356	14.1254	12.3027	14.1254	14.4544	11.2202	4.46684	8.51138	13.1826	6.91831	10.9648	10.9648	12.3027	8.91251	8.31764	12.8825	7.94328	10.4713	9.54993	13.4896
Negative	742.541	377.113	PE(36:2)	0.537032	0.354813	0.190546	0.25704	0.177828	0.309029	0.338844	0.169824	0.11749	0.20893	0.0933254	0.112202	0.114815	0.144544	0.112202	0.158489	0.316228	0.18197	0.158489	0.40738	0.223872	0.42658	0.42658	0.323594	0.354813	0.162181	0.316228	0.436516	0.42658	0.47863	0.645654
Negative	807.506	304.108	PI(32:1)	0.758578	0.660693	2.63027	1.54882	1.34896	1.04713	0.954993	1.31826	1.90546	1.51356	3.0903	1.94984	3.0903	2.18776	1.99526	1.28825	0.537032	0.630957	1.65959	1.65959	1.1749	0.691831	0.724436	0.309029	0.199526	1.7378	1.1749	0.724436	0.323594	0.57544	0.537032
Negative	805.49	262.705	PI(32:2)	0.288403	0.223872	0.588844	0.380189	0.331131	0.204174	0.269153	0.275423	0.288403	0.239883	0.295121	0.239883	0.251189	0.177828	0.338844	0.218776	0.151356	0.0436516	0.20893	0.295121	0.134896	0.128825	0.158489	0.0776247	0.0537032	0.295121	0.239883	0.125892	0.0812831	0.109648	0.0776247
Negative	835.537	328.59	PI(34:1)	6.30957	2.69153	3.31131	6.76083	7.76247	3.46737	7.4131	1.47911	5.12861	3.54813	3.23594	7.58578	5.01187	2.39883	1.90546	6.91831	1.25893	0.537032	1.1749	0.954993	0.758578	0.758578	2.23872	2.23872	0.724436	0.537032	1.62181	0.645654	0.436516	0.616595	0.616595
Negative	833.523	303.741	PI(34:2)	2.29087	0.912011	0.691831	1.23027	1.07152	0.831764	1.54882	0.281838	0.691831	0.57544	0.263027	0.47863	0.281838	0.218776	0.269153	0.47863	0.346737	0.040738	0.17378	0.234423	0.144544	0.20893	0.389045	0.42658	0.281838	0.190546	0.316228	0.125892	0.144544	0.165959	0.131826
Negative	865.581	341.774	PI(36:0)	0.707946	0.660693	0.199526	0.295121	0.288403	0.60256	0.42658	0.389045	0.288403	0.446684	0.20893	0.301995	0.323594	0.371535	0.40738	0.346737	0.724436	0.707946	0.213796	0.562341	0.616595	1.02329	0.831764	0.891251	0.954993	0.20893	0.489779	0.630957	1.02329	0.758578	2.04174
Negative	863.569	354.79	PI(36:1)	5.37032	4.36516	0.954993	2.04174	1.86209	3.89045	2.95121	2.5704	1.90546	2.95121	0.724436	2.0893	2.0893	2.39883	2.5704	2.45471	4.89779	4.46684	1.25893	3.98107	4.0738	6.76083	5.49541	5.7544	6.30957	0.933254	3.01995	4.16869	6.91831	5.01187	12.3027
Negative	861.555	329.69	PI(36:2)	1.25893	0.776247	0.263027	0.281838	0.190546	0.512861	0.436516	0.245471	0.162181	0.223872	0.154882	0.151356	0.0831764	0.144544	0.239883	0.169824	0.724436	0.213796	0.301995	0.676083	0.42658	0.645654	0.724436	0.812831	0.831764	0.977237	0.645654	0.660693	0.512861	0.812831	0.60256
Negative	768.482	319.558	PS(32:1)	0.512861	0.346737	0.912011	0.758578	0.60256	0.346737	0.489779	0.691831	0.660693	0.512861	0.851138	0.912011	0.691831	0.831764	0.691831	1	0.691831	0.371535	0.691831	0.776247	0.549541	0.645654	0.660693	0.501187	0.204174	1.02329	1.02329	0.436516	0.42658	0.42658	0.524807
Negative	796.513	349.567	PS(34:1)	1.77828	2.39883	2.04174	2.18776	2.0893	1.86209	1.99526	1.94984	1.94984	2.45471	2.13796	2.63027	2.23872	2.39883	2.5704	2.51189	2.18776	1.02329	1.62181	1.62181	1.38038	1.86209	1.94984	2.69153	1.86209	1.77828	2.13796	1.7378	2.0893	1.94984	1.51356
Negative	824.545	377.06	PS(36:1)	0.851138	0.660693	0.363078	0.549541	0.42658	0.524807	0.537032	0.42658	0.229087	0.446684	0.218776	0.323594	0.25704	0.338844	0.338844	0.398107	0.707946	0.40738	0.371535	0.794328	0.537032	0.954993	0.933254	0.912011	0.870964	0.389045	0.812831	0.870964	0.933254	1.02329	1.20226
Positive	710.631	452.127	TG(40:1)	0.00355	0.00174	0.00589	0.00562	0.00813	0.00355	0.00468	0.0190546	0.00275	0.00437	0.00234	0.00224	0.00363	0.00339	0.00186	0.0186209	0.000339	0.000479	0.00363	0.00166	0.000282	0.00038	0.00024	0.000977	0.000363	0.000447	0.00055	0.000501	0.000525	0.000437	0.00204
Positive	738.666	469.785	TG(42:1)	0.0105	0.00513	0.057544	0.047863	0.0691831	0.025704	0.0301995	0.120226	0.0165959	0.040738	0.0263027	0.0169824	0.0446684	0.025704	0.0239883	0.177828	0.000417	0.000661	0.0239883	0.00288	0.00219	0.000363	0.000741	0.000479	0.000245	0.00257	0.000447	0.000417	0.000417	0.000331	0.00115
Positive	736.65	450.321	TG(42:2)	0.0323594	0.0190546	0.0645654	0.0758578	0.0776247	0.0467735	0.0645654	0.154882	0.00851	0.0323594	0.00617	0.00617	0.00912	0.00933	0.00912	0.074131	0.000331	0.000759	0.074131	0.00724436	0.0038	0.000617	0.00282	0.000724	0.000427	0.00603	0.000955	0.000427	0.000575	0.000603	0.000741
Positive	766.698	485.716	TG(44:1)	0.0229087	0.0112202	0.057544	0.0724436	0.0891251	0.042658	0.0467735	0.151356	0.0245471	0.0549541	0.0363078	0.0234423	0.0501187	0.0316228	0.0288403	0.186209	0.000676	0.00186	0.060256	0.00661	0.00832	0.000832	0.00174	0.0011	0.000708	0.0049	0.00138	0.00105	0.00129	0.000832	0.00501
Positive	764.682	467.515	TG(44:2)	0.060256	0.0288403	0.0776247	0.11749	0.0977237	0.0812831	0.0870964	0.245471	0.0138038	0.0467735	0.0107	0.00692	0.01	0.0112	0.0114815	0.104713	0.00151	0.00339	0.263027	0.0229087	0.020893	0.00316	0.00708	0.00224	0.00107	0.0162181	0.00398	0.00186	0.0024	0.00186	0.00646
Positive	796.745	523.14	TG(46:0)	0.0102	0.0186209	0.0251189	0.0190546	0.0239883	0.0346737	0.0281838	0.0489779	0.0501187	0.0331131	0.0223872	0.0331131	0.030903	0.0338844	0.0194984	0.0512861	0.0239883	0.025704	0.0105	0.00794	0.0102	0.0141254	0.011749	0.0194984	0.0186209	0.0177828	0.0112202	0.0194984	0.0263027	0.0354813	0.00631
Positive	794.73	501.614	TG(46:1)	0.0269153	0.0154882	0.0389045	0.060256	0.0891251	0.047863	0.0457088	0.144544	0.0245471	0.0537032	0.0295121	0.0275423	0.0446684	0.030903	0.0275423	0.186209	0.00191	0.00437	0.0338844	0.00794	0.0154882	0.00288	0.00372	0.00309	0.00214	0.00759	0.00372	0.00363	0.00437	0.00316	0.0109648
Positive	792.714	483.372	TG(46:2)	0.0724436	0.0331131	0.0870964	0.151356	0.144544	0.0954993	0.112202	0.363078	0.017378	0.0616595	0.0204174	0.0120226	0.018197	0.0147911	0.0165959	0.199526	0.00316	0.0134896	0.338844	0.0691831	0.0954993	0.00891	0.0169824	0.0049	0.00275	0.0467735	0.0134896	0.00708	0.00537	0.0038	0.0371535
Positive	790.698	466.303	TG(46:3)	0.0204174	0.0105	0.0109648	0.0281838	0.0281838	0.0177828	0.0213796	0.125892	0.00339	0.0141254	0.00209	0.00204	0.00214	0.00257	0.00339	0.0346737	0.000575	0.00324	0.489779	0.0199526	0.0331131	0.0011	0.00214	0.00129	0.000708	0.0123027	0.00316	0.00166	0.000933	0.000759	0.00851
Positive	824.778	544.868	TG(48:0)	0.0105	0.0186209	0.0295121	0.0154882	0.017378	0.030903	0.0363078	0.0489779	0.0416869	0.0281838	0.0323594	0.0371535	0.0275423	0.0234423	0.0165959	0.030903	0.0295121	0.040738	0.0120226	0.00912	0.0114815	0.0190546	0.0154882	0.0213796	0.020893	0.0199526	0.011749	0.0213796	0.0338844	0.047863	0.00589
Positive	822.762	519.212	TG(48:1)	0.0239883	0.0144544	0.169824	0.107152	0.288403	0.0676083	0.102329	0.218776	0.057544	0.0630957	0.0794328	0.0537032	0.123027	0.0457088	0.047863	0.263027	0.00447	0.0301995	0.1	0.0363078	0.0933254	0.0055	0.0134896	0.00355	0.0024	0.00851	0.00575	0.00603	0.00363	0.00468	0.0251189
Positive	820.746	499.025	TG(48:2)	0.218776	0.151356	0.933254	0.74131	1.04713	0.416869	0.588844	1.25893	0.131826	0.467735	0.25704	0.134896	0.223872	0.102329	0.165959	1	0.0489779	0.363078	1.62181	0.537032	0.891251	0.0954993	0.213796	0.0501187	0.0301995	0.288403	0.11749	0.120226	0.0446684	0.060256	0.269153
Positive	818.73	481.432	TG(48:3)	0.40738	0.245471	1.65959	1.44544	1.23027	0.501187	0.977237	1.77828	0.165959	0.446684	0.17378	0.0933254	0.0891251	0.0758578	0.165959	0.851138	0.177828	0.977237	4.57088	1.90546	2.29087	0.436516	1.02329	0.301995	0.275423	1.7378	0.74131	0.724436	0.316228	0.40738	1.07152
Positive	850.791	539.255	TG(50:1)	0.0275423	0.0229087	0.141254	0.134896	0.40738	0.0977237	0.17378	0.251189	0.060256	0.0776247	0.057544	0.0524807	0.144544	0.047863	0.0645654	0.269153	0.00832	0.074131	0.102329	0.0549541	0.18197	0.0131826	0.030903	0.00562	0.00513	0.00776	0.00724	0.0144544	0.00741	0.00912	0.0512861
Positive	848.778	515.994	TG(50:2)	0.645654	0.645654	1.94984	1.90546	2.5704	1.58489	1.94984	2.81838	0.371535	1.1749	0.467735	0.316228	0.524807	0.218776	0.446684	1.8197	0.229087	1.99526	3.23594	1.47911	2.81838	0.489779	1.02329	0.229087	0.281838	0.724436	0.354813	0.724436	0.316228	0.398107	1
Positive	846.763	496.283	TG(50:3)	1.65959	1.90546	2.5704	3.0903	2.81838	2.63027	3.01995	3.23594	0.676083	1.54882	0.380189	0.331131	0.223872	0.245471	0.524807	1.51356	1.31826	3.54813	6.30957	3.38844	4.57088	1.99526	2.45471	1.47911	1.54882	2.5704	1.58489	2.04174	1.44544	1.62181	2.29087
Positive	878.826	562.396	TG(52:1)	0.0380189	0.0234423	0.0467735	0.0831764	0.17378	0.0954993	0.125892	0.107152	0.0398107	0.047863	0.020893	0.0354813	0.0645654	0.0316228	0.0389045	0.11749	0.0114815	0.0645654	0.0275423	0.0323594	0.102329	0.0213796	0.0288403	0.0107	0.0141254	0.0049	0.00589	0.0223872	0.0154882	0.0190546	0.112202
Positive	876.811	535.462	TG(52:2)	0.660693	0.512861	0.57544	1.02329	1.14815	0.977237	1.23027	0.954993	0.177828	0.436516	0.123027	0.109648	0.151356	0.0794328	0.223872	0.537032	0.338844	1.23027	1.38038	0.933254	1.58489	0.707946	0.870964	0.40738	0.758578	0.42658	0.346737	0.912011	0.676083	0.724436	1.28825
Positive	874.795	512.903	TG(52:3)	1.58489	1.62181	1.31826	2.29087	1.69824	2.04174	2.39883	1.51356	0.323594	0.645654	0.162181	0.138038	0.0758578	0.107152	0.213796	0.489779	1.41254	1.99526	2.88403	2.04174	2.63027	1.77828	1.77828	1.14815	1.62181	1.54882	1.1749	1.65959	1.28825	1.47911	1.77828
Positive	906.859	590.162	TG(54:1)	0.0114815	0.00724	0.00891	0.0123027	0.0234423	0.0234423	0.0223872	0.0177828	0.00871	0.0104713	0.00603	0.00724	0.0128825	0.00661	0.00759	0.0199526	0.0038	0.0169824	0.00741	0.00479	0.011749	0.00891	0.00562	0.00447	0.00977	0.00151	0.00158	0.00724	0.00933	0.00708	0.0398107
Positive	904.843	557.868	TG(54:2)	0.47863	0.263027	0.138038	0.416869	0.218776	0.457088	0.549541	0.17378	0.0616595	0.114815	0.0346737	0.0346737	0.0301995	0.0199526	0.0501187	0.107152	0.281838	0.436516	0.363078	0.47863	0.707946	0.57544	0.416869	0.234423	0.74131	0.162181	0.158489	0.60256	0.47863	0.616595	1.07152
Positive	902.828	531.353	TG(54:3)	0.851138	0.616595	0.204174	0.630957	0.229087	0.588844	0.851138	0.169824	0.0588844	0.0933254	0.025704	0.0218776	0.00851	0.0158489	0.0295121	0.0489779	0.691831	0.524807	0.870964	0.954993	1.04713	0.977237	0.660693	0.446684	0.912011	0.398107	0.338844	0.74131	0.501187	0.724436	1.09648
Positive	932.876	583.631	TG(56:2)	0.0147911	0.00955	0.0213796	0.00851	0.0131826	0.01	0.011749	0.00912	0.00513	0.00851	0.00525	0.00427	0.00589	0.00263	0.00398	0.0112202	0.00776	0.011	0.0512861	0.0134896	0.0147911	0.00933	0.00832	0.0151356	0.00977	0.00437	0.00479	0.00617	0.00692	0.00631	0.030903
Positive	930.859	551.484	TG(56:3)	0.0169824	0.00912	0.0038	0.00537	0.00347	0.00708	0.00851	0.00123	0.002	0.00257	0.00126	0.0012	0.000708	0.00129	0.00117	0.000776	0.00977	0.00245	0.0125893	0.0134896	0.00631	0.00851	0.00631	0.0162181	0.0109648	0.00661	0.00562	0.00676	0.00661	0.00871	0.0134896
Positive	960.908	614.725	TG(58:2)	0.0120226	0.0055	0.0229087	0.0165959	0.0169824	0.0112202	0.0162181	0.018197	0.00708	0.0131826	0.00363	0.00617	0.00692	0.00417	0.00447	0.0218776	0.0128825	0.0123027	0.0269153	0.0177828	0.00955	0.0147911	0.00832	0.0120226	0.0128825	0.00407	0.00617	0.0105	0.0158489	0.0105	0.0851138
Positive	666.623	521.855	ZymoE(18:1)	1.14815	0.691831	0.40738	1.23027	0.707946	1.58489	1.8197	0.0676083	0.11749	0.239883	0.0616595	0.18197	0.0346737	0.107152	0.229087	0.0263027	1.31826	0.151356	0.151356	1	0.457088	1.12202	0.851138	1.28825	0.776247	0.389045	1.28825	0.758578	1.47911	1.14815	0.309029
